# Supplementary material for: 13C- and 15N-Labeling Strategies Combined with Mass Spectrometry Comprehensively Quantify Phospholipid Dynamics in C. elegans
Source: PLoS One. 2015 Nov 3;10(11):e0141850. doi: 10.1371/journal.pone.0141850 (PMC4631354; doi:10.1371/journal.pone.0141850)
Supplement: S1 Dataset — (XLSX) [file pone.0141850.s001.xlsx]

## Sheet: New FA
S1 Dataset: Fatty Acid Composition with Various RNAi Treatments. The amount of new fatty acid incorporated each hour in animals treated with different RNAi targets. Numbers shown represent the mean of at least 3 experiments ± SEM.
RNAi target	L4440				pod-2				elo-1				elo-2				elo-5				elo-6				fat-1				fat-2				fat-3				fat-4				fat-5				fat-6				fat-7
FA Species	mean	±	SEM		mean	±	SEM		mean	±	SEM		mean	±	SEM		mean	±	SEM		mean	±	SEM		mean	±	SEM		mean	±	SEM		mean	±	SEM		mean	±	SEM		mean	±	SEM		mean	±	SEM		mean
C16:0	6.61586	±	0.224155		5.33273	±	0.361915		6.36525	±	0.228362		6.90788	±	0.251685		5.96814	±	0.225332		5.97076	±	0.294315		5.91303	±	0.595544		5.54263	±	1.1415		5.74155	±	0.526272		6.46723	±	0.541687		4.39339	±	0.0684098		4.66379	±	0.339829		5.2548
C18:0	3.97951	±	0.189603		2.60864	±	0.216426		3.88184	±	0.135512		2.76183	±	0.131446		3.8248	±	0.376353		3.81845	±	0.181094		3.59534	±	0.37762		3.84074	±	0.814074		3.49747	±	0.24742		3.60206	±	0.287786		3.65882	±	0.138577		2.2123	±	0.108097		3.16568
C18:1n7	5.05478	±	0.211715		4.2764	±	0.399579		5.61386	±	0.447863		4.78904	±	0.330957		4.84184	±	0.428481		4.87973	±	0.474397		4.86514	±	0.656777		4.92813	±	0.694024		4.50242	±	0.34795		4.48678	±	0.351898		4.62476	±	0.340896		2.96475	±	0.248821		3.78888
C18:1n9	5.14083	±	0.187335		5.02731	±	0.36593		5.40277	±	0.155679		4.43461	±	0.242745		4.50148	±	0.132384		4.54648	±	0.0761728		4.61832	±	0.366208		4.23037	±	0.445331		5.09638	±	0.186166		4.68883	±	0.144819		2.89059	±	0.0190346		3.79681	±	0.513732		3.57568
C18:2n6	3.2342	±	0.122773		1.95792	±	0.177526		3.40591	±	0.0834513		2.67296	±	0.0357165		2.65442	±	0.248767		2.68074	±	0.0794686		2.83187	±	0.228541		1.08123	±	0.065504		2.53202	±	0.100192		2.84749	±	0.128797		1.50469	±	0.0201711		0.810796	±	0.0387919		1.10181
C15iso	5.5974	±	0.1372		2.4889	±	0.199014		5.98391	±	0.107273		5.34753	±	0.174718		2.91992	±	0.0260586		3.83728	±	0.196381		5.64692	±	0.602188		5.63507	±	0.906008		5.62189	±	0.382565		5.72154	±	0.428653		3.86314	±	0.119179		1.71887	±	0.0624965		3.50919
C17iso	3.32092	±	0.101129		1.35154	±	0.0396938		3.63388	±	0.114917		3.1829	±	0.118374		2.01239	±	0.0107684		1.89691	±	0.00952052		3.44616	±	0.436059		3.75641	±	0.682919		3.64588	±	0.276652		3.33577	±	0.254874		2.35044	±	0.0592769		1.2859	±	0.0519591		2.15164
C17D	5.90148	±	0.363656		5.16137	±	0.715492		6.45998	±	0.659382		6.22912	±	0.896473		5.62743	±	0.521977		6.43668	±	1.24834		6.23618	±	1.2685		5.288	±	0.728238		5.2852	±	0.587162		5.51756	±	0.700881		3.90753	±	0.180647		3.16721	±	0.062508		4.3386
[truncated: 2 more columns]
