# Supplementary material for: 13C- and 15N-Labeling Strategies Combined with Mass Spectrometry Comprehensively Quantify Phospholipid Dynamics in C. elegans
Source: PLoS One. 2015 Nov 3;10(11):e0141850. doi: 10.1371/journal.pone.0141850 (PMC4631354; doi:10.1371/journal.pone.0141850)
Supplement: S2 Dataset — (XLSX) [file pone.0141850.s002.xlsx]

## Sheet: PtdCho
Figure 5 - Source Data: Complete List of Phospholipids Detected for PtdCho, PtdEtn, PlaEtn for Control and fat-7 RNAi
Phosphotidylcholine Phospholipid Abundance [0% CO]
	L4440 RNAi		fat-7 RNAi
Species	Average %	SEM	Average %	SEM
24:0	0.0821405	0.0348159	0.074274	0.019383
26:0	0	0	0.000129	0.000223
26:6	7.79386e-05	0.000134994	0	0
26:10	0.000116	0.000201	0	0
28:3	0.000238	0.000379	0	0
28:4	7.6e-05	0.000132	3.54804e-05	6.14538e-05
28:5	0	0	0.000471287	0.00065314
29:0	0.026602	0.010729	0.0224641	0.00415058
29:1	0.001169	0.001063	0.0016282	0.00216952
29:2	0.000888	0.001538	0.000865906	0.00149979
29:4	7.29e-05	0.000126	0	0
30:0	0.053496	0.039347	0.0434111	0.045472
30:1	0.042515	0.002308	0.0547188	0.00155582
30:2	0.008301	0.007372	0.0107523	0.0104096
30:3	0.000212	0.000368	0.0168566	0.0108346
30:11	7.51e-05	0.00013	0	0
31:0	0.052342	0.036139	0.124307	0.144791
31:1	0.106318	0.057168	0.21601	0.0183127
31:2	0.026424	0.016872	0.168733	0.0318139
31:3	0.001414	0.002449	0.147991	0.0206487
31:4	0	0	0.0112844	0.00994242
31:5	7.21e-05	0.000125	0.000217862	0.000377348
31:7	0.0011	0.000961	0.000631536	0.00109385
31:8	5.58e-05	9.67e-05	0	0
32:0	0.148468	0.050155	0.199458	0.029082
32:1	0.507592	0.041191	0.761424	0.146434
32:2	0.314084	0.048659	0.298804	0.0502973
32:3	0.065747	0.035738	0.357324	0.0680681
32:4	0.005835	0.005344	0.106633	0.0924648
32:5	0.002267	0.00208	0.0731849	0.0491033
32:6	0	0	0.0159555	0.0140971
32:7	0.000699	0.00121	0.0015926	0.00275846
32:10	0.0001	0.000173	0	0
33:0	0.13635	0.064578	0.469436	0.0590014
33:1	0.782082	0.19921	0.62945	0.138857
33:2	0.875175	0.139059	0.774243	0.0199318
33:3	0.426502	0.045951	1.2275	0.216394
33:4	0.064335	0.056908	0.702684	0.214531
33:5	0.009958	0.010843	0.0979927	0.068062
33:6	0.010819	0.011668	0.0190874	0.0274792
33:7	0	0	0.00102125	0.00176886
34:0	0.080103	0.03078	0.185809	0.0592725
34:1	0.760166	0.207389	1.51283	0.142335
34:2	1.24438	0.082558	1.83095	0.223046
34:3	0.496771	0.110723	1.17803	0.0631288
34:4	0.316536	0.005341	1.67138	0.252791
34:5	0.523045	0.066122	1.06926	0.0732877
34:6	0.060899	0.049579	0.606807	0.283076
34:7	0.00022	0.000381	0.210539	0.125211
34:8	0	0	0.0324636	0.0289968
35:0	0.036188	0.03134	0.315472	0.0828288
35:1	0.922027	0.128413	1.99807	0.298032
35:2	2.98493	0.315016	2.35308	0.228708
35:3	2.10097	0.285041	1.40203	0.0307888
35:4	0.755853	0.180471	1.30334	0.378764
35:5	1.92342	0.143904	3.28525	0.260933
35:6	0.153684	0.077031	0.599778	0.426079
35:7	0.015054	0.014121	0.118568	0.0726763
35:8	0.000279	0.000484	0.042339	0.0393013
35:10	0.000336	0.000582	0	0
35:11	0	0	7.93744e-05	0.000137481
36:0	0.009167	0.008127	0.269099	0.0732508
36:1	0.400858	0.143658	1.64889	0.659654
36:2	2.87494	0.506425	3.12026	0.286586
36:3	2.64324	0.264603	1.9326	0.241771
36:4	1.67128	0.199949	2.79397	0.302892
36:5	1.77471	0.157116	3.03575	0.501638
36:6	1.14175	0.166537	3.35288	0.453771
36:7	0.070408	0.048529	1.8101	0.762283
36:8	0.009766	0.008582	1.94576	0.583639
36:9	0	0	0.129498	0.0910587
36:10	0.00014	0.000242	0.00768544	0.00770261
37:0	0.01895	0.002317	0.0250013	0.0191882
37:1	0.077119	0.067105	0.626555	0.282647
37:2	0.751167	0.224284	0.758031	0.156999
37:3	0.710172	0.068095	0.323289	0.0504039
37:4	0.708658	0.140369	0.768306	0.0869211
37:5	2.11818	0.297966	3.1269	0.363836
37:6	2.38562	0.485276	3.30997	0.289078
37:7	0.112033	0.071086	0.597834	0.192901
37:8	0.011974	0.012071	0.387286	0.184119
37:9	0	0	0.0924737	0.1098
37:10	0.000432	0.000748	0.00865755	0.00786764
38:0	0.000153	0.000266	0.00180122	0.0031198
38:1	0.022349	0.01936	0.107561	0.0539077
38:2	0.09068	0.078546	0.136581	0.119279
38:3	0.32305	0.112995	0.259321	0.0176778
38:4	0.858628	0.165477	0.757709	0.0395816
38:5	2.56845	0.088596	5.70405	1.09834
38:6	6.78245	0.059186	7.12065	1.83908
38:7	5.20943	0.678894	2.70948	0.289346
38:8	3.39134	0.73965	6.31174	0.365498
38:9	0.382389	0.185001	3.28482	0.984615
38:10	0.000683	0.001182	0.711104	0.418072
38:11	0.000106	0.000184	0	0
39:0	0.004169	0.003626	0.0032752	0.0029227
39:1	0.006383	0.005854	0.0120327	0.0155331
39:2	0.015033	0.012704	0	0
39:3	0.039521	0.006689	0.000755513	0.00130859
39:4	0.112268	0.047191	0.0524201	0.0187796
39:5	0.282004	0.107409	0.229439	0.0337574
39:6	1.22113	0.320468	1.62513	0.0593398
39:7	0.0181712	0.0156731	0.0582452	0.00830971
39:8	0.012297	0.0154567	0.257221	0.0489102
39:9	0.0251538	0.0253672	0.318725	0.118412
39:10	0.0215755	0.0188367	0.415679	0.079303
40:1	0	0	0.000530889	0.000540408
40:3	0.00108357	0.0018768	0.00142007	0.00245962
40:4	0.0025182	0.00436166	0.00465988	0.00453558
40:5	0.0400203	0.0160433	0.111389	0.0173416
40:6	0.207806	0.0463055	0.0281055	0.00821048
40:7	0.72821	0.0782058	0.172753	0.0714053
40:8	2.51662	0.348998	1.31217	0.454832
40:9	5.23682	0.62753	3.56628	1.09108
40:10	7.03056	0.227683	8.2438	2.25758

## Sheet: PtdEtn
Figure 5 - Source Data: Complete List of Phospholipids Detected for PtdCho, PtdEtn, PlaEtn for Control and fat-7 RNAi
Phosphotidylethanolamine_Ester Phospholipid Abundance [0% CO]
	L4440		fat-7
Species	Average %	SEM	Average %	SEM
25:2	0.0035352	0.00612314	0	0
25:10	0	0	0.000127308	0.000220503
26:2	0.0142478	0.012878	0.000188959	0.000327287
26:7	0.000631662	0.00109407	0	0
27:2	0.00667107	0.00666296	0	0
29:0	0.00776085	0.00674073	0	0
29:4	0.000139761	0.000242073	0.0105712	0.0183099
30:0	0.00376366	0.00355931	0	0
30:1	0.0138303	0.0120919	0.0013555	0.00234779
30:6	0.000756395	0.00131012	0	0
30:11	0	0	0.000219341	0.000379909
31:0	0.053535	0.009444	0.008169	0.007674
31:1	0.028442	0.029748	0	0
31:2	0	0	0.001292	0.002237
31:3	0	0	0.001258	0.002179
31:4	0.000508	0.00088	0	0
31:8	0.000144194	0.000249752	0	0
31:9	0.000213611	0.000369986	0	0
32:0	0.0481549	0.00803974	0.00102178	0.00176978
32:1	0.177376	0.021394	0.0783876	0.0120766
32:2	0.0465903	0.0089775	0.00892754	0.00786939
32:3	0.00288394	0.00499513	0.00375343	0.00650112
32:4	0.00102818	0.00178086	0	0
32:9	0.000123784	0.0002144	0	0
32:12	0.000251549	0.000435696	0	0
33:0	0.0505888	0.0170068	0.00477763	0.00424879
33:1	0.248429	0.0141408	0.0832133	0.0233151
33:2	0.0708451	0.047196	0.0226876	0.0160249
33:3	0.0112473	0.019481	0.0237864	0.0259747
33:4	0.000155924	0.000270068	0.00125148	0.00216762
33:7	0	0	0.000109208	0.000189154
33:8	0.000417662	0.000723412	0	0
33:10	0.000624972	0.00108248	0	0
33:12	0	0	0.000130732	0.000226435
34:0	0.0324386	0.00726914	0	0
34:1	0.553646	0.0477493	0.294926	0.0621279
34:2	0.371696	0.013762	0.17335	0.038831
34:3	0.0652786	0.0424621	0.113419	0.0788527
34:4	0.0206119	0.018325	0.0355342	0.0366197
34:5	0.0467138	0.00608007	0.0073886	0.00699903
34:6	0	0	0.000819214	0.00141892
34:8	0.00077466	0.00134175	0	0
35:0	0.00745943	0.00718034	0.000189504	0.000328231
35:1	0.755912	0.0642174	0.613876	0.154193
35:2	0.857295	0.126166	0.218169	0.0412856
35:3	0.22895	0.0885966	0.10888	0.0756971
35:4	0	0	0	0
35:5	0.0641787	0.0262123	0.0502992	0.075199
35:6	0.00451824	0.00406901	0.000803396	0.00139152
35:7	0	0	0.000219945	0.000380955
35:8	0.000743743	0.0012882	0	0
35:9	0	0	0.000305482	0.000275656
35:11	0.00023238	0.000402495	0	0
36:1	0.348375	0.0245944	0.326338	0.0402199
36:2	1.44099	0.260308	0.44116	0.110827
36:3	0.671739	0.117167	0.402738	0.085231
36:4	0.256611	0.0272498	0.265482	0.067475
36:5	0.635922	0.279457	0.36988	0.104946
36:6	0.0205661	0.00636556	0.0055943	0.0096896
36:8	0	0	0.000456787	0.000791178
36:10	0.000173485	0.000300485	0.00204605	0.00354387
37:1	0.0280091	0.0248598	0.0460437	0.0248345
37:2	0.273766	0.111659	0.063578	0.0219426
37:3	0.216169	0.0258151	0.0577714	0.0182929
37:4	0.335163	0.0401859	0.125178	0.0399363
37:5	1.88343	0.31267	1.31749	0.225655
37:6	0.107269	0.0289512	0.0565885	0.0232506
37:7	0	0	0.000403942	0.000699648
38:0	0.00097535	0.00168936	0	0
38:1	0.0298801	0.02424	0.00519055	0.00292869
38:2	0.0875689	0.00585036	0.00507856	0.00566442
38:3	0.248894	0.025027	0.165815	0.0393334
38:4	0.346605	0.0214107	0.42993	0.102702
38:5	1.70216	0.223041	3.63671	0.646377
38:6	0.837364	0.0581806	0.367498	0.0527558
38:7	0.210412	0.0441331	0.0716193	0.0271922
38:8	0.0943314	0.0610796	0.0196962	0.0341149
38:9	0.00503107	0.00437209	0.00503946	0.00446395
39:1	0.00492035	0.0085223	0.00247002	0.00317104
39:2	0.0107096	0.0071981	0.00116165	0.00201203
39:3	0.00986248	0.00900898	0	0
39:4	0.0199928	0.00466826	0.00206982	0.00358503
39:5	0.112626	0.0423057	0.0773316	0.0361348
39:6	0.0491097	0.0438414	0.0561827	0.0270612
39:7	0.000204849	0.000354809	0.00341718	0.00575351
40:0	0	0	0.000258634	0.000447968
40:1	0	0	0	0
40:2	0.00638507	0.00625803	0	0
40:3	0.00131936	0.00228519	0	0
40:4	0.00359769	0.00623138	0.000529491	0.000917105
40:5	0.0343391	0.00803915	0.0519405	0.031484
40:6	0.0326892	0.0566194	0.0203417	0.0352329
40:7	0.0334483	0.0579342	0.00483711	0.00837811
40:8	0.100175	0.0347646	0.0367091	0.0489543
40:9	0.113329	0.0429415	0.0376947	0.03489
40:10	0.0515951	0.0446917	0.0199297	0.018858

## Sheet: PlaEtn
S2 - Dataset: Complete List of Phospholipids Detected for PtdCho, PtdEtn, PlaEtn for Control and fat-7 RNAi
Phosphotidylethanolamine_Ether Phospholipid Abundance [0% CO]
	L4440 RNAi		fat-7 RNAi
Species	Average %	SEM	Average %	SEM
P-18:0/15:0	0.017376	0.010345	0.001092	0.001524
P-18:0/16:1*	0.073321	0.045522	0.149435	0.064581
P-18:0/16:2	0	0	0.06265	0.009019
P-18:0/16:3	0	0	0.018724	0.019263
P-18:0/17:1*	0.244977	0.0871601	0.503921	0.108107
P-18:0/17:2*	0	0	0.0579549	0.0171631
P-18:0/18:1	3.32409	1.57761	3.16449	1.36355
P-18:0/18:2*	1.39405	0.526216	0.675028	0.242293
P-18:0/18:3*	0.0559042	0.0226518	0.301414	0.0802061
P-18:0/19:1	0.0556893	0.01676	0.0920821	0.0273335
P-18:0/19:2*	0.0567626	0.024349	0.0195583	0.0108804
P-18:0/20:1*	0.05016	0.0218817	0.00278321	0.00482067
P-18:0/20:2*	0.179456	0.0537287	0.0281664	0.0277424
P-18:0/20:3	0.235671	0.0397386	0.106018	0.0388804
P-18:0/20:4	0.450334	0.0747269	0.271719	0.0444566
P-18:0/20:5	0.893332	0.313221	1.1335	0.0995827
P-18:1/18:1	0.0448801	0.0170285	0	0
P-17:0/18:1*	0.049056	0.018553	0.015094	0.008493
P-19:0/18:1	0.172631	0.068496	0.050683	0.02055
*indicate semi-quantitative MS2 data
